# Supplementary material for: Combined Effects of Gas Composition in Modified Atmosphere Packaging and Chitooligosaccharide-EGCG on Quality Changes in Refrigerated Asian Hard Clam Meat
Source: Foods. 2026 Mar 15;15(6):1026. doi: 10.3390/foods15061026 (PMC13025460; doi:10.3390/foods15061026)
Supplement: Supplementary file 1 [file foods-15-01026-s001.zip]

Archive with 1 entries (1 files):
- foods-4182393-supplementary.pdf
